# Supplementary material for: An Active Inference Approach to Modeling Structure Learning: Concept Learning as an Example Case
Source: Front Comput Neurosci. 2020 May 19;14:41. doi: 10.3389/fncom.2020.00041 (PMC7250191; doi:10.3389/fncom.2020.00041)
Supplement: Supplementary file 1 [file Data_Sheet_1.zip]

Archive with 1 entries (1 files):
- Concepts_model.m
